# Supplementary material for: The relationship between socioeconomic indices and potentially zoonotic pathogens carried by wild Norway rats: a survey in Rhône, France (2010–2012)
Source: Epidemiol Infect. 2014 May 16;143(3):586–99. doi: 10.1017/S0950268814001137 (PMC4411646; doi:10.1017/S0950268814001137)
Supplement: Supplementary file 1 [file S0950268814001137sup.zip]

Archive with 6 entries (6 files):
- S0950268814001137sup001.xls
- S0950268814001137sup002.xls
- S0950268814001137sup003.xls
- S0950268814001137sup004.xls
- S0950268814001137sup005.xls
- S0950268814001137sup006.xls
