# Supplementary material for: The relationship between socioeconomic indices and potentially zoonotic pathogens carried by wild Norway rats: a survey in Rhône, France (2010–2012)
Source: Epidemiol Infect. 2014 May 16;143(3):586–99. doi: 10.1017/S0950268814001137 (PMC4411646; doi:10.1017/S0950268814001137)
Supplement: Supplementary file 1 [file S0950268814001137sup.zip › S0950268814001137sup001.xls]

## Sheet: Feuil1
	Table 1 (additional data): Distribution of L. interrogans, SEOV, HEV and T. gondii positive and negative-test results among 120 rats simultaneously screened on the 3 pathogens.
			L. interrogans				SEOV				HEV				SEOV and/or HEV
			Neg	Pos (95% CI)	p valuea		Neg	Pos (95% CI)	p valuea		Neg	Pos (95% CI)	p valuea		Neg	Pos (95% CI)	p valuea
	L. interrogans	Neg	85	-			78	7			77	8			70	15
		Pos	-	35	-		24	11	0.003		24	11	0.006		16	19	0.0001
	SEOV	Neg					102	-			86	16
		Pos					-	18	-		15	3	na
	HEV	Neg									101	-
		Pos									-	19	-
	aDetermined using the chi-squared test (n≥5).
	At p value ≤0.05 non-identical test-positive and test-negative populations is concluded.
