# Supplementary material for: The relationship between socioeconomic indices and potentially zoonotic pathogens carried by wild Norway rats: a survey in Rhône, France (2010–2012)
Source: Epidemiol Infect. 2014 May 16;143(3):586–99. doi: 10.1017/S0950268814001137 (PMC4411646; doi:10.1017/S0950268814001137)
Supplement: Supplementary file 1 [file S0950268814001137sup.zip › S0950268814001137sup002.xls]

## Sheet: Feuil1
	Table 2 (additionnal data): Distribution of rat covariates among L. interrogans, SEOV, HEV and T. gondii infected status in Norway rats.
					L interrogans status				SEOV status				HEV status				T. gondii status
	category	subcategory	Total (%)b		Positive (%)c	Negative (%)c	p valuea		Positive (%)c	Negative (%)c	p valuea		Positive (%)c	Negative (%)c	p valuea		Positive (%)c	Negative (%)c	p valuea
			(n=178)		(n=45)	(n=126)			(n=18)	(n=109)			(n=20)	(n=122)			(n=6)	(n=71)
	Survival during capture	Alive (%)	78 (44%)		25 (15%)	48 (28%)			11 (9%)	45 (35%)			8 (6%)	43 (30%)			2 (3%)	39 (51%)
		Dead (%)	100 (56%)		20 (12%)	78 (46%)	0.063		7 (5%)	64 (50%)	0.189		12 (8%)	79 (56%)	0.873		4 (5%)	32 (41%)	na
	Rat preservative	Fresh (%)	108 (61%)		35 (24%)	68 (46%)			14 (11%)	70 (57%)			13 (10%)	72 (58%)			4 (5%)	60 (78%)
		Frozen (%)	47 (26%)		6 (4%)	39 (26%)	0.017		4 (3%)	34 (28%)	na		5 (4%)	34 (27%)	0.929		2 (3%)	11 (14%)	na
	Maturity	Adult (%)	112 (63%)		40 (23%)	66 (39%)			17 (13%)	70 (55%)			17 (12%)	69 (48%)			6 (8%)	45 (58%)
		Juvenil (%)	66 (37%)		5 (3%)	60 (35%)	< 0.001		1 (1%)	39 (31%)	0.022		3 (2%)	53 (37%)	na		0 (0%)	26 (34%)	na
	Sex	Female (%)	80 (45%)		16 (9%)	61 (36%)			6 (4%)	46 (37%)			8 (6%)	53 (38%)			2 (2%)	22 (28%)
		Male (%)	96 (54%)		29 (17%)	63 (37%)	0.162		12 (10%)	61 (48%)	0.61		11 (8%)	68 (48%)	0.912		4 (5%)	49 (64%)	na
	Adult female pregnant	No (%)	39 (22%)		10 (18%)	27 (50%)			5 (12%)	23 (56%)			4 (9%)	25 (60%)			2 (10%)	12 (60%)
		Yes (%)	18 (10%)		6 (11%)	11 (20%)	0.766		1 (2%)	12 (29%)	na		2 (5%)	11 (26%)	na		0 (0%)	6 (30%)	na
	Weight (g)	Median	218		250	169			258.5	218			218	201.5			340.6	203
		(IQR)	(91.0 - 293.5)		(203 - 312)	(79.4 - 276.5)	< 0.001		(188.6 - 311.5)	(90 - 292)	0.173		(123.2 - 252.2)	(88 - 300.2)	0.993		(317.8 - 404.1)	(75 - 287.5)	0.004
	Size (cm)	Median	21		22.5	19.6			23.2	21			21.5	20.35			23.25	21
		(IQR)	(16.5 - 23.5)		(21 - 24)	(15.5 - 22.5)	< 0.001		(20.5 - 24.7)	(16.6 - 23.0)	0.047		(17.4 - 22.6)	(16.1 - 23)	0.583		(22.7 - 23.5)	(15.5 - 23.5)	0.08
	Body condition	Median	-7.6		-1.8	-5.9			-11.8	-10.5			-11.7	-7.2			18.2	-7.0
		(IQR)	(-36.1 ; - 37.7)		(-33; 30)	(-29 ;28)	0.115		(-24; 31)	(-31; 28)	0.435		(-32; 36)	(-30; 27)	0.365		(-34; 43)	(-31; 32)	0.005
	aDetermined using the chi-squared test for discrete variables (n≥5) or Wilcoxon test for continuous variables. At p value ≤0.05. non-identical rat-positive and rat-negative populations is concluded.
	bPercentage is caluclated considering the total of 178 rats sampled.
	cPercentage are calculated within the contingency table (category x pathogen status)
