# Supplementary material for: The relationship between socioeconomic indices and potentially zoonotic pathogens carried by wild Norway rats: a survey in Rhône, France (2010–2012)
Source: Epidemiol Infect. 2014 May 16;143(3):586–99. doi: 10.1017/S0950268814001137 (PMC4411646; doi:10.1017/S0950268814001137)
Supplement: Supplementary file 1 [file S0950268814001137sup.zip › S0950268814001137sup003.xls]

## Sheet: Feuil1
	Table 3 (additional data): Distribution of socio-economic variables among L. interrogans, SEOV, HEV and T. gondii infected status in Norway rats.
		L. interrogans status				SEOV status				HEV status				T. gondii status
		Positive	Negative	p value		Positive	Negative	p value		Positive	Negative	p value		Positive	Negative	p value
	Population (median)	16094.37	82.98	< 0.001		16094.37	82.98	< 0.001		16094.37	82.98	0.009		10168.07	16094.37	0.497
	SD	9124.66	6460.24			8754.26	8867.60			7339.86	8927.43			12073.71	9280.15
	Pop expens (median)	0.97	1.12	0.02		0.97	1.03	0.685		0.97	1.04	0.283		1.04	0.97	0.041
	SD	0.24	0.43			0.12	0.47			0.13	0.45			0.44	0.47
	Incomes (median)	9226	20159	< 0.001		9226	20576	< 0.001		9226	20159	< 0.001		17968	16715	0.459
	SD	5795.40	4671.91			5827.13	6078.42			4961.74	5411.64			6198.36	7293.96
	Pop 20-64 (median)	0.56	0.58	0.011		0.56	0.58	0.014		0.56	0.58	0.005		0.59	0.56	0.447
	SD	0.09	0.16			0.02	0.17			0.01	0.17			0.17	0.20
	perc flat (median)	0.96	0.13	< 0.001		0.96	0.96	0.411		0.96	0.53	0.99		0.98	0.96	0.943
	SD	0.33	0.40			0.33	0.43			0.39	0.42			0.35	0.26
	perc small flat (median)	0.25	0.06	< 0.001		0.25	0.20	0.012		0.25	0.12	0.051		0.26	0.25	0.335
	SD	0.09	0.09			0.09	0.10			0.09	0.10			0.10	0.07
	Ratio renters (median)	0.03	2.27	< 0.001		0.03	0.18	0.343		0.03	0.59	0.253		0.18	0.03	0.083
	SD	1.86	3.01			2.63	3.23			1.58	2.82			4.22	3.16
	Ratio LID (median)	0.94	0.15	< 0.001		0.94	0.15	< 0.001		0.94	0.15	< 0.001		0.52	0.52	0.783
	SD	0.34	0.28			0.27	0.36			0.36	0.35			0.31	0.43
	Ratio graduation (median)	0.39	0.12	< 0.001		0.39	0.12	< 0.001		0.39	0.12	< 0.001		0.13	0.13	0.738
	SD	0.14	0.10			0.13	0.14			0.13	0.13			0.12	0.18
	Family size (median)	0.35	0.09	< 0.001		0.36	0.09	< 0.001		0.36	0.09	< 0.001		0.20	0.23	0.55
	SD	0.12	0.10			0.09	0.13			0.12	0.12			0.12	0.16
	Unemployment (median)	0.37	0.06	< 0.001		0.37	0.06	< 0.001		0.37	0.06	< 0.001		0.17	0.19	0.648
	SD	0.14	0.10			0.12	0.14			0.14	0.13			0.11	0.17
	aDetermined using the Wilcoxon test. At p value ≤0.05. non-identical rat-positive and rat-negative populations is concluded.
