# Supplementary material for: The relationship between socioeconomic indices and potentially zoonotic pathogens carried by wild Norway rats: a survey in Rhône, France (2010–2012)
Source: Epidemiol Infect. 2014 May 16;143(3):586–99. doi: 10.1017/S0950268814001137 (PMC4411646; doi:10.1017/S0950268814001137)
Supplement: Supplementary file 1 [file S0950268814001137sup.zip › S0950268814001137sup004.xls]

## Sheet: Feuil1
	Table 4 (additional data): Distribution (median and standard error - SD - ) of the human population and the median incomes extracted from the four (a; b; c and d) quadrats
	and comparison between infected or exposed and non-infected or -exposed rats, tested with bivariate logistic regression.
		L. interrogans status (n=171)				SEOV status (n=127)				HEV status (n=142)
		Negative	Positive	p value		Negative	Positive	p value		Negative	Positive	p value
	Population a (median)	83.0	12038.8	< 0.001		83.0	12038.8	< 0.001		83.0	12775.4	0.002
	SD	5149.8	6948.9			7060.1	6261.7			6765.3	6442.8
	Population b (median)	83.0	10008.2	< 0.001		83.0	10008.2	0.003		83.0	10008.2	0.009
	SD	4912.3	7406.5			6874.2	6877.6			7079.2	4550.8
	Population c (median)	204.3	10595.4	< 0.001		204.3	10595.4	0.003		204.3	10595.4	0.01
	SD	3677.9	5735.2			5377.4	4850.7			5084.4	5081.0
	Population d (median)	342.2	9142.7	< 0.001		1076.3	9142.7	< 0.001		1076.3	9142.7	0.06
	SD	4704.0	7282.3			6585.1	6735.9			6835.2	4152.6
	Incomes a (median)	20002.5	14775.4	< 0.001		20576.0	14775.4	< 0.001		19846.0	11004.1	< 0.001
	SD	3425.9	4178.9			4700.7	2599.9			3824.2	4395.9
	Incomes b (median)	19569.2	17554.3	< 0.001		20367.5	17554.3	0.001		19492.0	17554.3	0.008
	SD	2318.0	2075.9			2596.2	537.5			2595.5	1174.5
	Incomes c (median)	20161.2	18769.8	< 0.001		20576.0	18769.8	< 0.001		20161.2	18769.8	0.001
	SD	2311.6	1879.7			2128.4	899.8			2281.1	650.9
	Incomes d (median)	20159.5	18615.8	< 0.001		20576.0	18615.8	< 0.001		19599.1	18615.8	0.02
	SD	2187.2	1529.7			7092.7	6443.2			2098.0	718.2
	aDetermined using the Wilcoxon test. At p value ≤0.05, non-identical rat-positive and rat-negative populations is concluded.
