# Supplementary material for: The relationship between socioeconomic indices and potentially zoonotic pathogens carried by wild Norway rats: a survey in Rhône, France (2010–2012)
Source: Epidemiol Infect. 2014 May 16;143(3):586–99. doi: 10.1017/S0950268814001137 (PMC4411646; doi:10.1017/S0950268814001137)
Supplement: Supplementary file 1 [file S0950268814001137sup.zip › S0950268814001137sup005.xls]

## Sheet: Pearson correlation tests
Table 5 (supplemental data): data related to the capture success and the infected rats in 5 trapping sites and results from the Pearson correlation tests to investigate the relationship between
capture success and infected rats.
					L. interrogans				T. gondii				SEOV				HEV
Site	no trapping day	no rat trapped	capture success		no of infected rats	proportion of infected rats	Pearson coefficient (p-value)		no of infected rats	proportion of infected rats	Pearson coefficient (p-value)		no of infected rats	proportion of infected rats	Pearson coefficient (p-value)		no of infected rats	proportion of infected rats	Pearson coefficient (p-value)
UIOM	360	23	0.064		2	0.0869	0.15		1	0.0434	-0.127		0	0	-0.0939		0	0	0.757
PTO	80	8	0.1		5	0.625	(0,804)		2	0.25	(0,8377)		2	0.25	(0,8806)		0	0	(0,1380)
M-R	42	7	0.167		3	0.4286			0	0			0	0			5	0.7142
M-F	161	17	0.105		12	0.7059			1	0.0588			9	0.52941			3	0.1765
M-B	169	13	0.076		9	0.6923			0	0			2	0.1538			5	0.385
