# Supplementary material for: The relationship between socioeconomic indices and potentially zoonotic pathogens carried by wild Norway rats: a survey in Rhône, France (2010–2012)
Source: Epidemiol Infect. 2014 May 16;143(3):586–99. doi: 10.1017/S0950268814001137 (PMC4411646; doi:10.1017/S0950268814001137)
Supplement: Supplementary file 1 [file S0950268814001137sup.zip › S0950268814001137sup006.xls]

## Sheet: models
Table 6 (supplemental data): coefficient related to a significant (s) or not significant (ns) p-value in the simple logistic regrassion models (SLR), Multiple logistic regrassion models (MLR)
selected by the stepwise (stw) function and mixed model using sites as a random variable. * indicated models in which "capture success" was incorporated.
	L. interrogans						HEV						SEOV						T. gondii
Variable	SLR	MLR (stw)	MLR (stw*)	GLMM	GLMM*		SLR	MLR (stw)	MLR (stw*)	GLMM	GLMM*		SLR	MLR (stw)	MLR (stw*)	GLMM	GLMM*		SLR	MLR (stw)	MLR (stw*)	GLMM	GLMM*
Preservation	ns						ns						ns						ns
Survival	ns						ns						ns						ns
Maturity	s	s	s	s	s		ns	ns	ns	ns	ns		s						ns	ns	ns	ns	ns
Sex	ns						ns						ns						ns
Weight	s						ns						ns						s
Size	s						ns						ns						ns
Capture success	ns		ns		ns		s		ns		ns		ns		ns		ns		ns		ns		ns
Population density	s						ns						s	ns	ns	ns	ns		ns
Incomes	s	ns	s	ns	s		ns						s	ns	ns	ns	ns		ns
Pop expens	s						s						s						ns
Perc foreign	s						ns	ns	ns	ns	ns		s						ns	ns	ns	ns	ns
Pop 20-64 years old	s						ns						ns						ns
Dweling density	s						ns						s						ns
Perc flat	s						ns						s						ns
Perc small flat	s						ns						s						ns
Ratio renters	ns						ns						ns						s
Ratio Low Inc. Dwel	s						ns						s						ns
Ratio education	s						ns						s						ns
Ratio family size	s						ns						s						ns
Ratio unemployment	s						ns						s						ns
